# Supplementary material for: Patient safety and predictors for subsequent healthcare contact after self-care referral from Swedish ambulance services: a retrospective cohort study
Source: BMC Emerg Med. 2026 Apr 2;26:100. doi: 10.1186/s12873-026-01561-4 (PMC13063699; doi:10.1186/s12873-026-01561-4)
Supplement: Supplementary file 3 — Supplementary Material 3: Stan model code. The multilevel logistic regression model as implemented in Stan (https://mc-stan.org/). [file 12873_2026_1561_MOESM3_ESM.stan]

functions {
  real generalized_beta_prime_lpdf(real w, real a, real b, real c, real d) {
    if (w <= 0 || a <= 0 || b <= 0 || c <= 0 || d <= 0)
      return negative_infinity();
    real x = w / d;
    return log(c) - log(d) - lbeta(a, b) + (a * c - 1) * log(x) - (a + b) * log1p(pow(x, c));
  }
}

data {
  int<lower=1> N;
  int<lower=1> C;
  int<lower=1> G;
  int<lower=1> K;
  array[N] int<lower=1,upper=C> c_i; // assessment code for patient i
  array[C] int<lower=1,upper=G> g_c; // category for assessment code c
  matrix[N, K] X; // with missing entries coded as 0
  int<lower=0> J; // total number of missing entries in X
  array[J] int<lower=1,upper=N> ii; // row index of j-th missing
  array[J] int<lower=1,upper=K> kk; // column index of j-th missing
  array[N] int<lower=0, upper=1> y;
  real alpha_0_mean;
  real alpha_0_sd;
  row_vector[3] xi; // (xi_alpha, xi_gamma, xi_beta)
  real<lower=0> W_a;
  real<lower=0> W_b;
}

transformed data {
  real mean_y = mean(to_vector(y));
  real W_d = 1 / (mean_y * (1 - mean_y));
}

parameters {
  real alpha_0;
  vector[G] gamma_std;
  vector[C] alpha_std;
  vector[K] beta_std;
  simplex[3] phi; // (phi_alpha, phi_gamma, phi_beta)
  real<lower=0> W;
  vector[J] X_miss; // imputed missing values
}

transformed parameters {
  real<lower=0> sigma_alpha = sqrt(phi[1] * W);
  real<lower=0> sigma_gamma = sqrt(phi[2] * W);
  real<lower=0> sigma_beta  = sqrt((phi[3] * W) / K);
  vector[G] gamma = sigma_gamma * gamma_std;
  vector[C] alpha = gamma[g_c] + sigma_alpha * alpha_std;
  vector[K] beta  = sigma_beta * beta_std;
  vector[N] eta = alpha_0 + alpha[c_i] + X * beta;
  for (j in 1:J) {
    int n = ii[j];
    int k = kk[j];
    eta[n] += beta[k] * X_miss[j];
  }
}

model {
  alpha_0 ~ normal(alpha_0_mean, alpha_0_sd);
  phi ~ dirichlet(xi);

  gamma_std ~ std_normal();
  alpha_std ~ std_normal();
  beta_std  ~ std_normal();

  W ~ generalized_beta_prime(W_a, W_b, 1, W_d);

  for (j in 1:J) {
    int k = kk[j];
    X_miss[j] ~ std_normal();
  }

  y ~ bernoulli_logit(eta);
}

generated quantities {
  vector[N] log_lik;
  vector[N] y_rep;
  for (n in 1:N) {
    log_lik[n] = bernoulli_logit_lpmf(y[n] | eta[n]);
    y_rep[n] = bernoulli_logit_rng(eta[n]);
  }
}
